# Supplementary material for: Discriminating North American Swine Influenza Viruses with a Portable, One-Step, Triplex Real-Time RT-PCR Assay, and Portable Sequencing
Source: Viruses. 2024 Sep 30;16(10):1557. doi: 10.3390/v16101557 (PMC11512246; doi:10.3390/v16101557)
Supplement: Supplementary file 1 [file viruses-16-01557-s001.zip]

Archive with 1 entries (1 files):
- viruses-3227881-supplementary.pdf
